# Supplementary material for: A multimedia art interaction model for motion recognition based on data-driven model
Source: PeerJ Comput Sci. 2023 Nov 13;9:e1662. doi: 10.7717/peerj-cs.1662 (PMC10702967; doi:10.7717/peerj-cs.1662)
Supplement: Supplemental Information 1 [file peerj-cs-09-1662-s001.zip]

Archive with 5 entries (5 files):
- code/requirements.txt
- code/rnn_theano.py
- code/RNNLM.ipynb
- code/train-theano.py
- code/utils.py
