# Supplementary material for: A multimedia art interaction model for motion recognition based on data-driven model
Source: PeerJ Comput Sci. 2023 Nov 13;9:e1662. doi: 10.7717/peerj-cs.1662 (PMC10702967; doi:10.7717/peerj-cs.1662)
Supplement: Supplemental Information 1 [file peerj-cs-09-1662-s001.zip › code/utils.py]

import numpy as np

def softmax(x):
    xt = np.exp(x - np.max(x))
    return xt / np.sum(xt)

def save_model_parameters_theano(outfile, model):
    U, V, W = model.U.get_value(), model.V.get_value(), model.W.get_value()
    np.savez(outfile, U=U, V=V, W=W)
    print "Saved model parameters to %s." % outfile
   
def load_model_parameters_theano(path, model):
    npzfile = np.load(path)
    U, V, W = npzfile["U"], npzfile["V"], npzfile["W"]
    model.hidden_dim = U.shape[0]
    model.word_dim = U.shape[1]
    model.U.set_value(U)
    model.V.set_value(V)
    model.W.set_value(W)
    print "Loaded model parameters from %s. hidden_dim=%d word_dim=%d" % (path, U.shape[0], U.shape[1])
    
